# Supplementary material for: Effect of preoperative virtual reality cartoon viewing on postoperative pain and anxiety in children undergoing tonsillectomy and adenoidectomy: A randomized controlled trial
Source: PLoS One. 2025 Sep 11;20(9):e0331793. doi: 10.1371/journal.pone.0331793 (PMC12425227; doi:10.1371/journal.pone.0331793)
Supplement: S1 Data — (CSV) [file pone.0331793.s001.csv]

ArastirmaGrubu	Yas	Cinsiyet	OkulDurumu	Alerji	KronikHastalık	DahaOnceAmeliyat	GenetikHastalık	CocugunSikayetleri	KanamaBozukluğu	KalpHastalığı	BüyümeGeriliği	KanSulandırıcıKullanımı	DahaOnceHastaneyeYattıMı	SurekliKullandığıİlaçVarMI	EnfeksiyonOlmaSıklığı	AnneninYaşı	AnneninEğitimi	AnneninÇalışmaDurumu	BabaYaş	BabanınEğitimi	BabanınÇalışmaDurumu	AmeliyatOn.son6saat.İlaçUyg	AmeliyatOn.son6saat.İşlemUyg	Korktuğunuİfade	Ağlama	AğlamaSüresi	Anneninkorkusu	BabanınKorkusu	Ameliyattan.hemensonra.ağlama	Ameliy.Hemn.Sonr.Ağlama.Süresi	Ameliyattan.8saatsonra.ağlama	AmeliyattanOnce.Sistolik.TA	AmeliyattanOnce.Diastolik.TA	Ameliyattansonraservis.Sistolik.TA	Ameliyattansonraservis.Diastolik.TA	Ameliyattan8saatsonra.Sistolik.TA	Ameliyattan8saatsonra.Diastolik.TA	AmeliyattanOnce.NB	Ameliyattansonraservis.NB	Ameliyattan8saatsonra.NB	AmeliyattanOnce.Solunum	Ameliyattansonraservis.solunum	Ameliyattan8saatsonra.solunum	AmeliyattanOnce.ateş	Ameliyattansonraservis.ateş	Ameliyattan8saatsonra.ateş	AmeliyattanOnce.AğrıPuanı	Ameliyattansonraservis.AğrıPuanı	Ameliyattan8saatsonra.AğrıPuanı
1	7	2	1	2	2	2	2	1	2	2	2	2	2	2	1	32	3	1	35	3	1	2	2	1	1	30	1	1	1	30	2	100	60	110	60	100	60	96	100	100	30	28	30	36.2	36.5	36.4	2	8	8
1	10	1	1	2	2	2	2	2	2	2	2	2	2	2	2	35	4	1	38	4	1	2	2	1	2		2	2	1	15	2	110	60	100	60	110	60	90	96	92	28	30	26	36.9	36.7	36.8	0	7	7
1	7	2	1	2	2	1	2	4	2	2	2	2	1	2	1	40	3	1	44	4	1	2	2	1	1	20	1	1	1	10	2	100	50	110	50	110	60	88	88	90	26	28	28	36.4	36.7	36.8	3	8	5
1	8	2	1	2	2	2	2	2	2	2	2	2	2	2	1	36	3	1	39	4	1	2	2	1	2		1	1	1	10	2	110	60	100	60	110	60	88	90	92	28	30	30	36.7	36.9	36.2	0	7	7
1	9	1	1	2	2	2	2	3	2	2	2	2	2	2	1	30	4	1	32	4	1	2	2	2	2		1	1	1	20	2	90	60	100	60	110	50	84	86	88	28	26	28	36.9	36.7	36.9	0	9	9
1	7	1	1	2	2	2	2	4	2	2	2	2	2	2	1	36	3	1	38	3	1	2	2	2	1	15	1	1	1	30	2	100	60	100	60	100	50	86	84	82	28	30	30	36.9	36.7	36.7	0	8	6
1	7	2	1	2	2	2	2	2	2	2	2	2	2	2	1	39	3	1	37	3	1	2	2	1	1	15	1	1	1	30	2	110	70	110	60	110	60	90	92	89	28	28	26	36.5	36.2	36.5	0	7	6
1	8	2	1	2	2	2	2	2	2	2	2	2	2	2	1	40	2	2	44	3	1	2	2	1	1	20	1	2	1	10	2	110	60	100	50	100	60	84	88	88	28	30	30	6.6	36.7	36.3	0	7	8
1	12	1	2	2	2	2	2	1	2	2	2	2	2	2	1	39	0	2	42	4	1	2	2	1	2		1	1	1	10	2	120	70	110	70	110	70	90	92	88	28	30	28	36.8	36.3	36.5	4	8	8
1	7	1	1	2	2	2	2	2	2	2	2	2	2	2	1	38	3	1	42	3	1	2	2	1	2		2	2	1	20	2	100	60	110	60	100	60	92	88	88	28	28	30	36.7	36.5	36.4	0	6	5
1	7	1	1	2	2	2	2	4	2	2	2	2	1	2	1	34	2	2	36	4	1	2	2	1	1	25	1	1	1	22	2	100	50	110	50	110	50	86	88	86	30	28	26	36.7	36.5	36.6	0	5	4
1	7	1	1	2	2	2	2	4	2	2	2	2	2	2	1	25	1	2	28	2	1	2	2	1	1	10	1	2	1	10	2	110	60	90	60	90	60	88	84	84	26	28	28	36.2	36.5	36.6	0	5	5
1	7	1	1	2	2	2	2	1	2	2	2	2	2	2	2	29	3	1	36	3	1	2	2	1	2		1	2	1	15	2	100	50	100	60	110	60	88	90	90	24	26	26	36.6	36.3	36.3	0	6	6
1	7	2	1	2	2	2	2	2	2	2	2	2	2	2	1	36	3	1	38	4	1	2	2	1	1	15	1	1	1	15	2	110	60	100	50	110	60	86	84	86	28	26	28	36.5	36	36.5	0	6	6
1	7	2	1	2	2	2	2	2	2	2	2	2	1	2	1	32	4	1	36	4	1	2	2	1	2		1	1	2		2	100	60	100	60	90	60	86	86	88	28	28	28	36.6	36.5	36.3	0	7	7
1	7	2	1	2	2	2	2	4	2	2	2	2	2	2	1	35	4	1	36	4	1	2	2	1	1	20	1	1	1	25	2	110	70	110	60	110	60	90	90	88	28	30	28	36.7	36.4	36.6	0	5	4
1	7	1	1	2	2	2	2	2	2	2	2	2	2	2	1	38	2	1	42	3	1	2	2	1	1	20	1	2	1	10	2	100	60	110	50	100	60	86	90	88	28	28	28	36.6	36.4	36.2	4	8	8
1	7	2	1	2	2	2	2	3	2	2	2	2	2	2	1	34	1	2	35	2	1	2	2	1	1	28	1	1	1	25	2	100	60	110	60	110	60	90	92	92	26	26	26	36.5	36.4	36.5	4	9	9
1	8	2	1	2	2	2	2	3	2	2	2	2	2	2	1	35	1	2	39	1	1	2	2	1	2		1	2	1	20	2	100	600	100	50	110	60	92	94	92	26	26	24	36.4	36.4	36.5	3	7	7
1	10	2	1	2	2	2	2	2	2	2	2	2	2	2	2	36	1	2	39	3	1	2	2	2	2		1	1	1	10	2	100	60	110	70	110	70	88	88	86	26	28	26	36.6	36.5	36.6	0	6	6
1	8	2	1	2	2	2	2	2	2	2	2	2	2	2	1	26	3	2	30	3	1	2	2	1	1	15	2	2	1	30	2	100	60	90	60	90	60	88	86	88	28	26	28	36.7	36.4	36.3	0	6	6
1	7	1	1	2	2	2	2	3	2	2	2	2	2	2	1	32	3	1	33	4	1	2	2	1	1	30	1	1	1	20	2	110	70	110	60	110	70	86	88	88	28	30	28	36.5	36.4	36.5	5	7	7
1	9	2	1	2	2	2	2	2	2	2	2	2	2	2	1	34	3	1	39	3	1	2	2	1	2		1	1	2		2	100	50	100	50	100	60	88	84	88	28	26	28	36.3	36.1	36.4	0	5	6
1	7	2	1	2	2	2	2	1	2	2	2	2	2	2	2	38	2	1	44	3	1	2	2	2	1	15	1	2	1	30	2	100	50	100	50	60	50	88	88	88	26	28	28	36.5	36.3	36.1	0	6	7
1	7	1	1	2	2	2	2	2	2	2	2	2	2	2	1	31	4	1	34	4	1	2	2	1	1	15	1	1	1	20	2	100	60	110	60	110	60	88	86	86	28	30	30	36.6	36.5	36.5	0	6	6
1	7	2	1	2	2	2	2	2	2	2	2	2	2	2	2	37	1	2	37	2	1	2	2	1	1	20	1	1	1	23	2	110	60	110	70	110	70	86	84	86	28	26	28	36.5	36.6	36	0	9	8
1	7	1	1	2	2	2	2	2	2	2	2	2	2	2	1	36	0	2	39	2	1	2	2	1	2		1	2	1	20	2	100	60	100	50	110	60	86	88	86	28	26	28	36.2	36.6	36.3	0	5	5
1	12	1	2	2	2	2	2	2	2	2	2	2	2	2	1	34	2	2	39	2	1	2	2	1	2		1	1	1	5	2	100	70	110	70	100	70	90	92	90	28	28	28	36.5	36.6	36.3	0	4	6
1	7	2	1	2	2	2	2	2	2	2	2	2	2	2	1	34	3	1	38	3	1	2	2	1	1	20	1	2	1	30	2	100	60	90	60	90	60	82	86	86	30	28	30	36.5	36.3	36.2	0	5	6
1	7	1	1	2	2	2	2	1	2	2	2	2	2	2	1	33	0	2	36	1	1	2	2	1	1	27	1	2	1	30	2	110	70	110	60	110	70	88	90	90	28	26	26	36.5	36.4	36.8	0	6	7
1	8	2	1	2	2	2	2	1	2	2	2	2	2	2	1	42	2	1	46	2	1	2	2	2	2		1	2	1	20	2	100	50	100	50	100	50	88	90	90	30	28	30	36.2	36.5	36.2	0	4	6
1	10	2	1	2	2	2	2	2	2	2	2	2	2	2	2	39	3	1	42	3	1	2	2	1	1	15	1	1	1	20	2	110	70	100	60	100	60	90	88	86	30	28	30	36.6	36.4	36.5	0	7	6
1	10	2	1	2	2	1	2	1	2	2	2	2	1	2	1	40	2	1	44	2	1	2	2	1	2		1	1	1	15	2	100	50	100	60	90	50	84	82	84	24	26	24	36.1	36.2	36.2	0	9	9
1	7	2	1	2	2	1	2	3	2	2	2	2	1	2	1	35	2	2	39	3	1	2	2	1	1	20	1	2	1	25	2	90	60	90	60	100	70	90	92	92	28	28	28	36.6	36.5	36.6	0	7	6
1	7	1	1	2	2	1	2	2	2	2	2	2	1	2	1	37	3	1	40	3	1	2	2	1	1	10	1	2	1	15	2	100	50	100	50	100	60	86	88	90	28	28	30	36.7	36.9	36.5	4	7	7
1	7	2	1	2	2	2	2	2	2	2	2	2	2	2	1	36	4	1	41	4	1	2	2	1	1	30	1	1	1	20	2	100	70	100	70	110	70	86	86	84	28	30	30	36.6	36.5	36.6	5	9	8
1	9	2	1	1	2	2	2	2	2	2	2	2	2	2	1	33	3	1	38	3	1	2	2	1	1	10	2	2	1	15	2	100	50	100	50	110	50	90	92	94	28	30	30	36.3	36.4	36.1	4	7	7
1	10	2	1	2	2	2	2	2	2	2	2	2	2	2	1	36	1	2	39	2	1	2	2	1	1	30	1	1	1	15	2	100	70	110	70	110	60	88	86	88	28	30	30	36.6	36.4	36.5	6	8	8
1	11	1	2	2	2	2	2	2	2	2	2	2	2	2	2	41	2	1	44	3	1	2	2	1	2		1	1	1	10	2	100	60	100	70	110	60	84	82	82	26	26	28	36.7	36.6	36.6	0	7	6
1	12	1	2	2	2	2	2	1	2	2	2	2	2	2	2	43	4	1	46	4	1	2	2	2	2		1	2	2		2	100	50	100	60	110	60	90	90	92	24	26	26	36.4	36.7	36.4	5	8	8
1	9	2	1	2	2	1	2	1	2	2	2	2	1	2	1	38	4	1	39	2	2	2	2	2	1	17	1	1	1	22	2	110	70	110	60	100	70	88	84	88	26	28	26	36.7	36.4	36.6	0	6	7
1	7	2	1	2	2	2	2	3	2	2	2	2	2	2	1	38	2	2	40	2	1	2	2	1	1	10	1	1	1	15	2	100	50	100	50	100	50	92	90	90	26	30	28	36.6	36.4	36.3	0	5	6
1	7	2	1	2	2	1	2	2	2	2	2	2	1	2	1	32	3	1	34	4	1	2	2	1	1	19	1	1	1	25	2	100	70	100	60	110	70	86	88	86	28	30	26	36.6	36.6	36.5	0	6	6
1	7	2	1	2	2	2	2	2	2	2	2	2	2	2	1	37	1	2	39	2	1	2	2	1	1	15	1	2	1	30	2	100	50	110	60	100	60	86	88	84	30	28	26	36.3	36.3	36.6	0	5	6
1	10	1	1	2	2	2	2	2	2	2	2	2	2	2	1	30	1	2	31	1	1	2	2	1	1	15	1	1	1	10	2	110	50	110	60	110	70	88	88	90	26	28	28	36.6	36.5	36.7	0	6	5
1	9	1	1	2	2	2	2	3	2	2	2	2	2	2	1	39	2	1	43	3	1	2	2	1	1	10	1	2	1	20	2	100	50	100	60	110	60	90	92	88	28	30	30	36.3	36.6	36.5	0	5	7
1	8	1	1	1	2	2	2	2	2	2	2	2	2	2	1	38	2	2	39	3	1	2	2	1	1	17	1	1	1	13	2	100	70	100	60	110	70	90	92	92	30	30	30	36.5	36.5	36.6	0	6	6
1	8	1	1	2	2	2	2	3	2	2	2	2	2	2	2	37	3	1	39	2	1	2	2	1	1	18	1	1	1	20	2	100	60	110	60	110	70	86	88	86	24	24	26	36.7	36.5	36.6	0	6	6
1	7	1	1	2	2	2	2	2	2	2	2	2	2	2	1	34	1	2	37	3	1	2	2	1	1	20	1	1	1	10	2	100	70	110	70	110	70	90	92	92	26	28	28	36.6	36.6	36.5	4	7	7
1	7	2	1	2	2	2	2	1	2	2	2	2	2	2	1	35	2	2	38	2	1	2	2	1	1	20	1	1	1	20	2	110	70	100	60	110	60	86	88	86	28	28	26	36.6	36.6	36.4	3	6	7
1	8	2	1	2	2	1	2	4	2	2	2	2	1	2	1	36	4	1	39	4	1	2	2	1	1	10	1	1	1	20	2	110	60	110	70	110	60	88	86	88	28	30	30	36.5	36.5	36.6	0	4	6
2	8	2	1	2	2	1	2	2	2	2	2	2	1	2	1	40	4	1	42	4	1	2	2	1	1	5	1	2	2		2	90	60	90	100	100	60	88	86	88	28	26	30	36.3	36.2	36.5	8	4	2
2	7	1	1	2	2	2	2	3	2	2	2	2	2	2	2	37	3	1	40	4	1	2	2	1	1	15	2	2	2		2	100	50	100	60	110	60	78	84	82	28	28	26	36.4	36.2	36.4	0	7	3
2	7	2	1	2	2	2	2	1	2	2	2	2	2	2	1	25	1	2	29	2	2	2	2	1	1	20	2	2	2		2	90	60	90	50	100	50	84	82	84	26	28	28	36.3	36.5	36.6	0	4	2
2	9	2	1	2	2	2	2	2	2	2	2	2	2	2	1	34	2	2	39	3	1	2	2	1	1	10	2	1	2		2	100	60	100	50	100	60	82	84	88	24	26	26	36.3	36.9	36.5	9	5	3
2	7	1	1	2	2	2	2	2	2	2	2	2	2	2	1	34	3	1	38	3	1	2	2	1	1	10	1	2	2		2	100	50	90	60	100	60	88	88	90	30	28	30	36.5	36.5	36.3	0	3	3
2	7	2	1	2	2	2	2	3	2	2	2	2	2	2	1	34	3	2	38	3	1	2	2	1	1	15	1	1	2		2	90	50	90	60	100	60	88	90	92	26	26	28	36.5	36.5	36.3	0	3	2
2	11	2	2	2	2	2	2	1	2	2	2	2	2	2	1	39	2	2	41	3	1	2	2	1	1	5	1	1	2		2	90	60	90	60	90	60	88	90	90	26	30	30	36.3	36.4	36.4	0	3	0
2	7	1	1	2	2	2	2	4	2	2	2	2	2	2	2	35	3	1	40	3	1	2	2	1	1	15	1	1	2		2	90	50	90	60	90	60	86	89	88	28	26	30	36.3	36.8	36.5	0	3	3
2	7	2	1	1	2	2	2	2	2	2	2	2	2	2	1	38	3	1	40	4	1	2	2	1	1	20	1	1	2		2	90	60	90	60	100	50	88	90	90	28	30	28	36.4	36.3	36.4	0	6	3
2	7	1	1	2	2	2	2	3	2	2	2	2	2	2	1	32	4	1	37	4	1	2	2	1	1	7	1	2	2		2	90	60	100	70	90	60	92	92	94	28	30	30	36.3	36.4	36.1	4	4	2
2	7	2	1	1	2	2	2	3	2	2	2	2	2	2	1	30	1	2	35	3	1	2	2	1	1	5	1	2	2		2	90	60	100	50	90	60	86	88	90	30	30	30	36.4	36.5	36.6	0	2	0
2	7	1	1	2	2	2	2	2	2	2	2	2	2	2	1	37	1	2	39	2	1	2	2	1	1	10	1	1	2		2	100	60	90	60	90	60	90	90	90	28	26	26	36.3	36.4	36	0	3	0
2	7	2	1	2	2	2	2	2	2	2	2	2	2	2	1	28	3	1	38	4	1	2	2	1	1	25	1	1	2		2	90	50	90	50	90	60	88	90	90	30	28	26	36.3	36.3	36.5	0	2	0
2	7	1	1	2	2	2	2	3	2	2	2	2	2	2	2	34	3	1	36	4	1	2	2	1	1	10	1	1	2		2	100	60	100	50	90	50	90	90	92	26	26	26	36.5	36.4	36.5	0	2	0
2	9	2	1	1	2	2	2	1	2	2	2	2	2	2	2	39	4	1	40	4	1	2	2	1	1	15	1	1	2		2	90	60	90	60	100	60	88	88	90	28	26	26	36.5	36.3	36.4	0	4	4
2	7	1	1	2	2	2	2	2	2	2	2	2	2	2	2	34	3	1	39	3	1	2	2	1	1	5	1	2	2		2	100	50	100	50	90	50	82	82	84	24	26	26	36.3	36.1	36.2	0	5	3
2	8	1	1	2	2	2	2	2	2	2	2	2	2	2	2	40	3	2	44	4	1	2	2	1	1	20	1	2	2		2	90	60	90	50	90	60	88	92	90	24	24	26	36	36	36.2	0	3	2
2	7	1	1	2	2	2	2	2	2	2	2	2	2	2	1	33	4	1	33	4	1	2	2	1	1	15	2	2	2		2	100	70	90	60	100	70	88	90	92	30	30	28	36.5	36	36.2	0	3	1
2	7	1	1	2	2	1	2	1	2	2	2	2	1	2	1	25	3	2	28	3	1	2	2	1	2		1	2	2		2	100	70	90	60	100	70	92	90	92	30	30	28	36.2	36.3	36.6	0	2	1
2	7	1	1	2	2	2	2	1	2	2	2	2	2	2	1	32	3	2	38	4	1	2	2	1	2		1	1	1	5	2	100	60	90	60	100	60	90	90	92	24	24	26	36.5	36.2	36.6	0	4	1
2	7	1	1	2	2	2	2	2	2	2	2	2	2	2	1	36	3	1	39	3	1	2	2	1	2		1	1	1	8	2	90	50	90	60	90	50	86	88	86	24	26	26	36.4	36.2	36.5	0	5	2
2	7	1	1	2	2	2	2	1	2	2	2	2	2	2	2	33	3	1	35	4	1	2	2	1	2		2	1	1	10	2	90	70	90	60	90	60	88	90	92	32	30	30	36.3	36.2	36.6	0	5	0
2	7	1	1	2	2	2	2	1	2	2	2	2	2	2	1	34	1	2	35	1	1	2	2	2	2		1	2	1	5	2	90	60	90	50	90	50	90	92	90	30	30	26	36.2	36.6	36.3	0	4	2
2	8	1	1	2	2	2	2	1	2	2	2	2	2	2	2	38	4	1	40	4	1	2	2	1	2		2	2	1	7	2	90	60	90	50	100	70	88	90	92	24	24	26	36.2	36.5	36.1	0	2	0
2	7	2	1	2	2	2	2	1	2	2	2	2	2	2	1	32	3	1	35	3	1	2	2	1	2		2	1	1	5	2	90	60	90	50	90	60	90	90	88	24	26	24	36.3	36.1	36.2	0	4	1
2	7	1	1	2	2	1	2	2	2	2	2	2	2	2	1	29	2	2	33	3	1	2	2	1	2		2	1	1	10	2	100	50	90	50	90	50	86	84	84	26	26	28	36	36.3	36	3	3	1
2	9	2	1	2	2	2	2	2	2	2	2	2	2	2	1	41	3	1	43	3	1	2	2	1	2		2	1	1	7	2	90	60	90	60	90	50	88	88	90	24	26	26	36.2	36.1	36	0	5	2
2	7	2	1	2	2	2	2	1	2	2	2	2	2	2	2	27	3	2	30	3	1	2	2	1	2		2	1	1	5	2	90	50	90	60	90	50	84	82	82	26	30	30	36.2	36.5	36.5	0	4	1
2	7	1	1	1	2	2	2	2	2	2	2	2	2	2	1	35	4	1	37	4	1	2	2	1	1	5	1	1	1	10	2	90	50	90	60	80	40	86	88	90	26	30	30	36.2	36.5	36.5	0	4	2
2	7	2	1	2	2	2	2	1	2	2	2	2	2	2	2	25	3	1	34	3	1	2	2	1	2		2	1	2		2	90	50	90	60	90	60	88	89	88	26	26	26	36.5	36.4	36.4	0	3	1
2	7	2	1	2	2	1	2	2	2	2	2	2	1	2	1	37	3	1	37	3	1	2	2	1	2		1	1	2		2	90	50	90	60	90	50	89	88	89	26	27	28	36.5	36.6	36.3	0	7	2
2	8	1	1	1	2	2	2	1	2	2	2	2	2	2	2	37	3	1	40	3	1	2	2	1	2		2	1	2		2	90	40	90	50	90	50	86	88	88	27	27	28	36.5	36.3	36.7	0	4	2
2	12	2	2	2	2	2	2	2	2	2	2	2	2	2	1	42	3	2	45	4	1	2	2	1	2		1	1	2		2	90	50	90	50	90	50	86	88	88	26	26	27	36.5	36.3	36.4	0	2	1
2	8	2	1	2	2	1	2	1	2	2	2	2	1	2	2	28	2	2	40	1	1	2	2	1	2		1	1	2		2	90	60	90	60	90	50	87	88	89	26	28	28	36.4	36.6	36.4	0	4	2
2	7	2	1	2	2	2	2	1	2	2	2	2	2	2	1	36	3	2	35	4	1	2	2	1	2		1	1	2		2	90	60	90	50	90	60	87	88	88	28	28	26	36.3	36.3	36.4	0	5	2
2	7	1	1	2	2	2	2	1	2	2	2	2	2	2	2	37	3	1	40	3	1	2	2	1	2		1	1	2		2	100	50	90	60	90	60	88	88	89	28	28	26	36.5	36.3	36.4	0	2	0
2	7	1	1	2	2	2	2	1	2	2	2	2	2	2	1	37	3	1	39	3	1	2	2	1	2		1	1	2		2	90	60	90	70	100	70	88	87	88	27	28	27	36	36.2	36.3	2	1	0
2	7	2	1	2	2	2	2	2	2	2	2	2	2	2	2	26	3	1	30	3	1	2	2	1	2		1	1	2		2	90	60	90	50	90	50	89	88	89	28	28	28	36.4	36.5	36.6	0	4	1
2	7	1	1	2	2	2	2	1	2	2	2	2	2	2	1	31	3	1	32	3	1	2	2	1	1	5	1	1	1	3	2	90	60	100	70	90	60	86	84	84	28	30	26	36.4	36	36.2	4	2	0
2	10	1	1	1	2	2	2	3	2	2	2	2	2	2	2	40	4	1	41	4	1	2	2	1	1	10	2	2	1	3	2	100	70	90	60	100	70	90	86	90	28	30	28	36.7	36.6	36	0	1	1
2	7	1	1	1	2	2	2	2	2	2	2	2	2	2	1	28	3	2	30	3	1	2	2	1	1	8	1	2	1	5	2	100	60	90	60	90	60	92	90	90	30	28	28	36	36	36.1	0	4	2
2	12	1	2	2	2	2	2	4	2	2	2	2	2	2	2	42	3	2	44	3	1	2	2	1	1	5	1	1	1	3	2	90	50	90	60	90	60	86	86	86	32	30	30	36	36	36	0	2	1
2	8	1	2	2	2	2	2	2	2	2	2	2	2	2	1	30	3	1	31	3	1	2	2	1	2		1	1	1	5	2	100	60	90	60	90	60	88	88	88	30	28	28	36.2	36.4	36	0	1	1
2	7	2	1	2	2	2	2	1	2	2	2	2	2	2	1	44	4	1	46	4	1	2	2	1	1	5	1	1	1	5	2	90	60	90	60	90	70	86	90	90	30	30	28	36.8	36	36	0	3	0
2	7	2	1	2	2	2	2	2	2	2	2	2	2	2	1	37	3	2	39	3	1	2	2	1	1	7	1	1	1	7	2	90	60	90	60	90	60	88	88	86	28	26	28	36	36	36.3	0	3	0
2	10	1	1	2	2	2	2	2	2	2	2	2	2	2	2	41	3	1	46	1	2	2	2	1	1	6	1	1	1	8	2	100	60	90	60	100	70	88	90	88	28	30	30	36.1	36.2	36.3	3	1	0
2	8	2	1	2	2	2	2	2	2	2	2	2	2	2	2	48	4	1	48	1	2	2	2	1	1	7	1	1	1	3	2	100	60	90	70	90	60	86	84	86	28	28	28	36	36.3	36.2	0	1	0
2	9	1	1	2	2	2	2	1	2	2	2	2	2	2	1	29	3	1	29	3	1	2	2	1	2		1	1	1	2	2	90	60	90	70	90	70	82	84	82	28	30	26	36.1	36	36.3	0	3	1
2	9	1	1	2	2	2	2	1	2	2	2	2	2	2	2	39	3	1	40	4	1	2	2	1	2		1	1	1	5	2	100	70	90	60	90	70	86	90	84	30	30	28	36.5	36.2	36.5	0	3	1
2	7	2	1	2	2	2	2	3	2	2	2	2	2	2	1	36	4	1	37	4	1	2	2	1	2		1	1	1	4	2	90	60	90	50	90	50	90	92	92	30	32	32	36.5	36.3	36.4	0	3	0
2	8	2	1	2	2	2	2	4	2	2	2	2	2	2	2	32	3	2	31	4	1	2	2	1	2		1	1	1	5	2	90	60	90	50	90	60	90	90	92	26	26	26	36.4	36.5	36.5	0	4	2
[truncated: 3 more columns]
